# Supplementary material for: Enhancing Adoptive Cell Transfer with Combination BRAF-MEK and CDK4/6 Inhibitors in Melanoma
Source: Cancers (Basel). 2021 Dec 17;13(24):6342. doi: 10.3390/cancers13246342 (PMC8699814; doi:10.3390/cancers13246342)
Supplement: Supplementary file 1 [file cancers-13-06342-s001.zip]

Archive with 1 entries (1 files):
- cancers-1472547-supplementary.pdf
